# Supplementary material for: Nationwide Survival Benefit after Implementation of First-Line Immunotherapy for Patients with Advanced NSCLC—Real World Efficacy
Source: Cancers (Basel). 2021 Sep 28;13(19):4846. doi: 10.3390/cancers13194846 (PMC8507718; doi:10.3390/cancers13194846)
Supplement: Supplementary file 1 [file cancers-13-04846-s001.zip]

Archive with 1 entries (1 files):
- cancers-1377287-supplementary.pdf
